# Supplementary material for: Oxidized Phospholipids Regulate Tenocyte Function via Induction of Amphiregulin in Dendritic Cells
Source: Int J Mol Sci. 2024 Jul 11;25(14):7600. doi: 10.3390/ijms25147600 (PMC11277520; doi:10.3390/ijms25147600)
Supplement: Supplementary file 1 [file ijms-25-07600-s001.zip]

Archive with 1 entries (1 files):
- ijms-3081006-supplementary.pdf
